# Supplementary material for: Helicobacter pylori cholesterol-α-glucosyltransferase manipulates cholesterol for bacterial adherence to gastric epithelial cells
Source: Virulence. 2021 Sep 10;12(1):2341–51. doi: 10.1080/21505594.2021.1969171 (PMC8437457; doi:10.1080/21505594.2021.1969171)
Supplement: Supplemental Material [file KVIR_A_1969171_SM1032.zip]

Archive with 1 entries (1 files):
- spp.pdf
